# Supplementary material for: Revealing and Tuning the Photophysics of C=N Containing Photothermal Molecules: Excited State Dynamics Simulations
Source: Int J Mol Sci. 2022 Oct 4;23(19):11779. doi: 10.3390/ijms231911779 (PMC9570121; doi:10.3390/ijms231911779)
Supplement: Supplementary file 1 [file ijms-23-11779-s001.zip]

Archive with 1 entries (1 files):
- ijms-1938214-supplementary.pdf
